# Supplementary material for: Frit flies of Turkey with descriptions of two new species and new records (Diptera, Chloropidae)
Source: Zookeys. 2017 Apr 10;(667):131–54. doi: 10.3897/zookeys.667.10758 (PMC5523389; doi:10.3897/zookeys.667.10758)
Supplement: XML Treatment for Oscinimorpha minutissima [file zookeys.667.10758-treatment34.xml]

<!DOCTYPE tp:taxon-treatment
  PUBLIC "-//TaxonX//DTD Taxonomic Treatment Publishing DTD v0 20100105//EN" "tax-treatment-NSO.dtd">
<tp:taxon-treatment xmlns:tp="http://www.plazi.org/taxpub"><tp:treatment-meta><kwd-group><label>Taxon classification</label><kwd><named-content xmlns:xlink="http://www.w3.org/1999/xlink" content-type="kingdom">Animalia</named-content></kwd><kwd><named-content xmlns:xlink="http://www.w3.org/1999/xlink" content-type="order">Diptera</named-content></kwd><kwd><named-content xmlns:xlink="http://www.w3.org/1999/xlink" content-type="family">Chloropidae</named-content></kwd></kwd-group><mixed-citation publication-type="journal"><person-group><name><surname>Kubík</surname><given-names>Štěpán</given-names></name><name><surname>Barták</surname><given-names>Miroslav</given-names></name></person-group><article-title>Frit flies of Turkey with descriptions of two new species and new records (<tp:taxon-name><tp:taxon-name-part taxon-name-part-type="order">Diptera</tp:taxon-name-part></tp:taxon-name>, <tp:taxon-name><tp:taxon-name-part taxon-name-part-type="family">Chloropidae</tp:taxon-name-part></tp:taxon-name>)</article-title><source>Zookeys</source><day>10</day><month>4</month><year>2017</year><volume>2017</volume><issue>667</issue><fpage>131</fpage><lpage>154</lpage><pub-id pub-id-type="doi">10.3897/zookeys.667.10758</pub-id></mixed-citation></tp:treatment-meta><tp:nomenclature><label>*</label><tp:taxon-name>
              <tp:taxon-name-part taxon-name-part-type="genus" reg="Oscinimorpha">Oscinimorpha</tp:taxon-name-part>
              <tp:taxon-name-part taxon-name-part-type="species" reg="minutissima">minutissima</tp:taxon-name-part>
            </tp:taxon-name><tp:taxon-authority>(Strobl, 1900)</tp:taxon-authority></tp:nomenclature><tp:treatment-sec sec-type="material" id="SECID0ELZAG"><title>Material examined.</title><p>Turkey: Akyaka, pasture, <named-content xmlns:xlink="http://www.w3.org/1999/xlink" content-type="dwc:verbatimCoordinates" xlink:type="simple"><named-content content-type="geo-json" specific-use="{&#34;type&#34;:&#34;Point&#34;,&#34;coordinates&#34;:[28.335278,37.055278]}" id="NCID0EUZAG" xlink:type="simple">37°03'19"N, 28°20'07"E</named-content></named-content>, 28.4.–8.5.2013, 6 m. 3M; Turkey: Muğla, 700 m, University campus, <abbrev xmlns:xlink="http://www.w3.org/1999/xlink" xlink:title="swept from vegetation" id="ABBRID0EZZAG" xlink:type="simple">SW</abbrev> + <abbrev xmlns:xlink="http://www.w3.org/1999/xlink" xlink:title="pan water traps" id="ABBRID0E4ZAG" xlink:type="simple">PT</abbrev>, <named-content xmlns:xlink="http://www.w3.org/1999/xlink" content-type="dwc:verbatimCoordinates" xlink:type="simple"><named-content content-type="geo-json" specific-use="{&#34;type&#34;:&#34;Point&#34;,&#34;coordinates&#34;:[28.372500,37.161667]}" id="NCID0EE1AG" xlink:type="simple">37°09'42"N, 28°22'21"E</named-content></named-content>, 29.iv.–10.v.2013, 2M.</p></tp:treatment-sec><tp:treatment-sec sec-type="distribution" id="SECID0EJ1AG"><title>Distribution.</title><p>this species is known from North Africa and West Palaearctic Region.</p></tp:treatment-sec></tp:taxon-treatment>
