# Supplementary material for: Frit flies of Turkey with descriptions of two new species and new records (Diptera, Chloropidae)
Source: Zookeys. 2017 Apr 10;(667):131–54. doi: 10.3897/zookeys.667.10758 (PMC5523389; doi:10.3897/zookeys.667.10758)
Supplement: XML Treatment for Polyodaspis splendida [file zookeys.667.10758-treatment36.xml]

<!DOCTYPE tp:taxon-treatment
  PUBLIC "-//TaxonX//DTD Taxonomic Treatment Publishing DTD v0 20100105//EN" "tax-treatment-NSO.dtd">
<tp:taxon-treatment xmlns:tp="http://www.plazi.org/taxpub"><tp:treatment-meta><kwd-group><label>Taxon classification</label><kwd><named-content xmlns:xlink="http://www.w3.org/1999/xlink" content-type="kingdom">Animalia</named-content></kwd><kwd><named-content xmlns:xlink="http://www.w3.org/1999/xlink" content-type="order">Diptera</named-content></kwd><kwd><named-content xmlns:xlink="http://www.w3.org/1999/xlink" content-type="family">Chloropidae</named-content></kwd></kwd-group><mixed-citation publication-type="journal"><person-group><name><surname>Kubík</surname><given-names>Štěpán</given-names></name><name><surname>Barták</surname><given-names>Miroslav</given-names></name></person-group><article-title>Frit flies of Turkey with descriptions of two new species and new records (<tp:taxon-name><tp:taxon-name-part taxon-name-part-type="order">Diptera</tp:taxon-name-part></tp:taxon-name>, <tp:taxon-name><tp:taxon-name-part taxon-name-part-type="family">Chloropidae</tp:taxon-name-part></tp:taxon-name>)</article-title><source>Zookeys</source><day>10</day><month>4</month><year>2017</year><volume>2017</volume><issue>667</issue><fpage>131</fpage><lpage>154</lpage><pub-id pub-id-type="doi">10.3897/zookeys.667.10758</pub-id></mixed-citation></tp:treatment-meta><tp:nomenclature><tp:taxon-name>
              <tp:taxon-name-part taxon-name-part-type="genus" reg="Polyodaspis">Polyodaspis</tp:taxon-name-part>
              <tp:taxon-name-part taxon-name-part-type="species" reg="splendida">splendida</tp:taxon-name-part>
            </tp:taxon-name><tp:taxon-authority>Nartshuk, 2012</tp:taxon-authority></tp:nomenclature><tp:treatment-sec sec-type="material" id="SECID0EI4AG"><title>Material examined.</title><p>Turkey: 8 km S of Çine, river bank, 68 m, <named-content xmlns:xlink="http://www.w3.org/1999/xlink" content-type="dwc:verbatimCoordinates" xlink:type="simple"><named-content content-type="geo-json" specific-use="{&#34;type&#34;:&#34;Point&#34;,&#34;coordinates&#34;:[28.062778,37.542778]}" id="NCID0ER4AG" xlink:type="simple">37°32'34"N, 28°03'46"E</named-content></named-content>, 21.ix.2012, 4M and 3F; Turkey: 4 km N of Yatagan, <italic><tp:taxon-name><tp:taxon-name-part taxon-name-part-type="genus" reg="Foeniculus">Foeniculus</tp:taxon-name-part></tp:taxon-name></italic> flowers, 460 m, <named-content xmlns:xlink="http://www.w3.org/1999/xlink" content-type="dwc:verbatimCoordinates" xlink:type="simple"><named-content content-type="geo-json" specific-use="{&#34;type&#34;:&#34;Point&#34;,&#34;coordinates&#34;:[28.156111,37.370000]}" id="NCID0EA5AG" xlink:type="simple">37°22'12"N, 28°09'22"E</named-content></named-content>, 30.vi.2015, 1M</p></tp:treatment-sec><tp:treatment-sec sec-type="distribution" id="SECID0EF5AG"><title>Distribution.</title><p>this species is known only from Turkey.</p></tp:treatment-sec></tp:taxon-treatment>
