# Supplementary material for: Frit flies of Turkey with descriptions of two new species and new records (Diptera, Chloropidae)
Source: Zookeys. 2017 Apr 10;(667):131–54. doi: 10.3897/zookeys.667.10758 (PMC5523389; doi:10.3897/zookeys.667.10758)
Supplement: XML Treatment for Lagaroceras megalops [file zookeys.667.10758-treatment67.xml]

<!DOCTYPE tp:taxon-treatment
  PUBLIC "-//TaxonX//DTD Taxonomic Treatment Publishing DTD v0 20100105//EN" "tax-treatment-NSO.dtd">
<tp:taxon-treatment xmlns:tp="http://www.plazi.org/taxpub"><tp:treatment-meta><kwd-group><label>Taxon classification</label><kwd><named-content xmlns:xlink="http://www.w3.org/1999/xlink" content-type="kingdom">Animalia</named-content></kwd><kwd><named-content xmlns:xlink="http://www.w3.org/1999/xlink" content-type="order">Diptera</named-content></kwd><kwd><named-content xmlns:xlink="http://www.w3.org/1999/xlink" content-type="family">Chloropidae</named-content></kwd></kwd-group><mixed-citation publication-type="journal"><person-group><name><surname>Kubík</surname><given-names>Štěpán</given-names></name><name><surname>Barták</surname><given-names>Miroslav</given-names></name></person-group><article-title>Frit flies of Turkey with descriptions of two new species and new records (<tp:taxon-name><tp:taxon-name-part taxon-name-part-type="order">Diptera</tp:taxon-name-part></tp:taxon-name>, <tp:taxon-name><tp:taxon-name-part taxon-name-part-type="family">Chloropidae</tp:taxon-name-part></tp:taxon-name>)</article-title><source>Zookeys</source><day>10</day><month>4</month><year>2017</year><volume>2017</volume><issue>667</issue><fpage>131</fpage><lpage>154</lpage><pub-id pub-id-type="doi">10.3897/zookeys.667.10758</pub-id></mixed-citation></tp:treatment-meta><tp:nomenclature><label>*</label><tp:taxon-name>
              <tp:taxon-name-part taxon-name-part-type="genus" reg="Lagaroceras">Lagaroceras</tp:taxon-name-part>
              <tp:taxon-name-part taxon-name-part-type="species" reg="megalops">megalops</tp:taxon-name-part>
            </tp:taxon-name><tp:taxon-authority>Becker, 1903</tp:taxon-authority></tp:nomenclature><tp:treatment-sec sec-type="material" id="SECID0EP1AI"><title>Material examined.</title><p>Turkey: 8 km S of Çine, river bank, 68 m, <named-content xmlns:xlink="http://www.w3.org/1999/xlink" content-type="dwc:verbatimCoordinates" xlink:type="simple"><named-content content-type="geo-json" specific-use="{&#34;type&#34;:&#34;Point&#34;,&#34;coordinates&#34;:[28.062778,37.542778]}" id="NCID0EY1AI" xlink:type="simple">37°32'34"N, 28°03'46"E</named-content></named-content>, 10.–12.ix.2014, 2M</p></tp:treatment-sec><tp:treatment-sec sec-type="distribution" id="SECID0E41AI"><title>Distribution.</title><p>this species is known from Near East (Egypt), Ethiopia, Mozambique and South Africa.</p><!--PageBreak--></tp:treatment-sec></tp:taxon-treatment>
