# Supplementary material for: Frit flies of Turkey with descriptions of two new species and new records (Diptera, Chloropidae)
Source: Zookeys. 2017 Apr 10;(667):131–54. doi: 10.3897/zookeys.667.10758 (PMC5523389; doi:10.3897/zookeys.667.10758)
Supplement: XML Treatment for Dicraeus civeleki [file zookeys.667.10758-treatment84.xml]

<!DOCTYPE tp:taxon-treatment
  PUBLIC "-//TaxonX//DTD Taxonomic Treatment Publishing DTD v0 20100105//EN" "tax-treatment-NSO.dtd">
<tp:taxon-treatment xmlns:tp="http://www.plazi.org/taxpub"><tp:treatment-meta><kwd-group><label>Taxon classification</label><kwd><named-content xmlns:xlink="http://www.w3.org/1999/xlink" content-type="kingdom">Animalia</named-content></kwd><kwd><named-content xmlns:xlink="http://www.w3.org/1999/xlink" content-type="order">Diptera</named-content></kwd><kwd><named-content xmlns:xlink="http://www.w3.org/1999/xlink" content-type="family">Chloropidae</named-content></kwd></kwd-group><mixed-citation publication-type="journal"><person-group><name><surname>Kubík</surname><given-names>Štěpán</given-names></name><name><surname>Barták</surname><given-names>Miroslav</given-names></name></person-group><article-title>Frit flies of Turkey with descriptions of two new species and new records (<tp:taxon-name><tp:taxon-name-part taxon-name-part-type="order">Diptera</tp:taxon-name-part></tp:taxon-name>, <tp:taxon-name><tp:taxon-name-part taxon-name-part-type="family">Chloropidae</tp:taxon-name-part></tp:taxon-name>)</article-title><source>Zookeys</source><day>10</day><month>4</month><year>2017</year><volume>2017</volume><issue>667</issue><fpage>131</fpage><lpage>154</lpage><pub-id pub-id-type="doi">10.3897/zookeys.667.10758</pub-id></mixed-citation></tp:treatment-meta><tp:nomenclature><tp:taxon-name>
              <tp:taxon-name-part taxon-name-part-type="genus" reg="Dicraeus">Dicraeus</tp:taxon-name-part>
              <tp:taxon-name-part taxon-name-part-type="species" reg="civeleki">civeleki</tp:taxon-name-part>
              <object-id xmlns:xlink="http://www.w3.org/1999/xlink" content-type="zoobank" xlink:type="simple">http://zoobank.org/DB8D5B04-4123-4738-9552-5D377D1C4D75</object-id>
            </tp:taxon-name><tp:taxon-status xmlns:xlink="http://www.w3.org/1999/xlink" xlink:type="simple">sp. n.</tp:taxon-status><xref ref-type="fig" rid="F1">Figs 1–3</xref><xref ref-type="fig" rid="F2">, 4–5</xref></tp:nomenclature><tp:treatment-sec sec-type="type material" id="SECID0EF1BI"><title>Type material.</title><p>Holotype male, Turkey: Akyaka, salty meadow, 2 m, <named-content xmlns:xlink="http://www.w3.org/1999/xlink" content-type="dwc:verbatimCoordinates" xlink:type="simple"><named-content content-type="geo-json" specific-use="{&#34;type&#34;:&#34;Point&#34;,&#34;coordinates&#34;:[28.333611,37.030278]}" id="NCID0EO1BI" xlink:type="simple">37°01'49"N, 28°20'01"E</named-content></named-content>, 22.vi.–1.vii.2015. Holotype is in good condition, abdomen on plastic tags together with the specimen. Paratype: 1M same data.</p><fig id="F1" position="float" orientation="portrait"><label>Figure 1–3.</label><caption><p>
                  <italic><tp:taxon-name><tp:taxon-name-part taxon-name-part-type="genus" reg="Dicraeus">Dicraeus</tp:taxon-name-part> <tp:taxon-name-part taxon-name-part-type="species" reg="civeleki">civeleki</tp:taxon-name-part></tp:taxon-name></italic> sp. n. (holotype): <bold>1</bold> body (abdomen missing), lateral view <bold>2</bold> body (abdomen missing), dorsal view <bold>3</bold> wing.</p></caption><graphic xmlns:xlink="http://www.w3.org/1999/xlink" xlink:href="zookeys-667-131-g001.jpg" position="float" orientation="portrait" xlink:type="simple" id="oo_130942.jpg"/></fig></tp:treatment-sec><tp:treatment-sec sec-type="diagnosis" id="SECID0ER2BI"><title>Diagnosis.</title><p>Grey dusted black species with yellow face, anterior part of frons, antennae, palpus, fore and mid tibia. Costal vein reaches one-fourth the way between R<sub>4 + 5</sub> and M<sub>1 + 2</sub>.</p><fig id="F2" position="float" orientation="portrait"><label>Figure 4–9.</label><caption><p>
                  <bold>4–5</bold> <italic><tp:taxon-name><tp:taxon-name-part taxon-name-part-type="genus" reg="Dicraeus">Dicraeus</tp:taxon-name-part> <tp:taxon-name-part taxon-name-part-type="species" reg="civeleki">civeleki</tp:taxon-name-part></tp:taxon-name></italic> sp. n. (holotype): <bold>4</bold> epandrium posterior view <bold>5</bold> epandrium lateral view <bold>6–7</bold> <italic><tp:taxon-name><tp:taxon-name-part taxon-name-part-type="genus" reg="Dicraeus">Dicraeus</tp:taxon-name-part> <tp:taxon-name-part taxon-name-part-type="species" reg="beschovski">beschovski</tp:taxon-name-part></tp:taxon-name></italic>: <bold>6</bold> epandrium posterior view <bold>7</bold> epandrium lateral view (after <xref ref-type="bibr" rid="B9">Nartshuk 2010</xref>) <bold>8–9</bold> <italic><tp:taxon-name><tp:taxon-name-part taxon-name-part-type="genus" reg="Dicraeus">Dicraeus</tp:taxon-name-part> <tp:taxon-name-part taxon-name-part-type="species" reg="sabroskyi">sabroskyi</tp:taxon-name-part></tp:taxon-name></italic>: <bold>8</bold> epandrium posterior view <bold>9</bold> epandrium lateral view (after <xref ref-type="bibr" rid="B9">Nartshuk 2010</xref>).</p></caption><graphic xmlns:xlink="http://www.w3.org/1999/xlink" xlink:href="zookeys-667-131-g002.jpg" position="float" orientation="portrait" xlink:type="simple" id="oo_130943.jpg"/></fig></tp:treatment-sec><tp:treatment-sec sec-type="description" id="SECID0ED5BI"><title>Description.</title><p>
              <italic>Male</italic>. Frons longer than wide, yellow on anterior third and black on posterior portion, ocellar triangle black, 2/3 length of frons. Face and gena yellow. Gena wider than first flagellomere with a row of black peristomal setulae. Palpus yellow with black setulae. Antenna yellow, first flagellomere round and yellow, arista short pubescent. Occiput black. Setae and setulae of head black.</p><p>
              <italic>Thorax</italic> black with grey microtrichosity, entirely covered with black setulae. Scutellum round triangular with long apical convergent setae and a pair of subapicals 2/3 length of <!--PageBreak-->apical ones. Anterior portion of pleura shining, anepisternum and katepisternum partly microtrichose. Chaetotaxy: 2 postpronotal, 1 + 2 notopleural, two postalar and one prescutellar setae. Wing clear with whitish yellow veins. Costal vein reaches one-fourth the length between R<sub>4 + 5</sub> and M<sub>1 + 2</sub> (Fig. <xref ref-type="fig" rid="F1">3</xref>). Halter whitish yellow. Legs: fore coxa, fore and mid tibia yellow, all femora and hind tibia black.<italic>Abdomen</italic> brown with a narrow yellow band on tergites. Male genitalia (Figs <xref ref-type="fig" rid="F2">4–5</xref>): epandrium black, surstylus brownish yellow with several long setae at base. Apex of surstylus broad and straight. Cercus broad and orthogonally curved, not pointed.</p><p>
              <italic>Body length</italic>: 2 mm.</p><p>
              <italic>Female</italic>: unknown.</p></tp:treatment-sec><tp:treatment-sec sec-type="remarks" id="SECID0EH6BI"><title>Remarks.</title><p>The species belongs to subgenus <tp:taxon-name><tp:taxon-name-part taxon-name-part-type="subgenus" reg="Oedesiella">Oedesiella</tp:taxon-name-part></tp:taxon-name> Becker based on the structure of the male genitalia: cerci long and wide apart, surstyli longer than epandrium. Cerci wide and curved, not narrow, straight and pointed, surstylus with wide and straight apex, not narrowed as in <italic><tp:taxon-name><tp:taxon-name-part taxon-name-part-type="genus" reg="Dicraeus">D.</tp:taxon-name-part> <tp:taxon-name-part taxon-name-part-type="species" reg="sabroskyi">sabroskyi</tp:taxon-name-part></tp:taxon-name></italic> Beschovski, 1977 (Figs <xref ref-type="fig" rid="F2">8–9</xref>) and not rounded as in <italic><tp:taxon-name><tp:taxon-name-part taxon-name-part-type="genus" reg="Dicraeus">D.</tp:taxon-name-part> <tp:taxon-name-part taxon-name-part-type="species" reg="beschovski">beschovski</tp:taxon-name-part></tp:taxon-name></italic> Nartshuk, 2010 (Figs <xref ref-type="fig" rid="F2">6–7</xref>).</p></tp:treatment-sec><tp:treatment-sec sec-type="etymology" id="SECID0EUACI"><title>Etymology.</title><p>Named in honour of Prof. Hasan Civelek, our colleague and dipterologist from Muğla University, Turkey.</p><!--PageBreak--></tp:treatment-sec><ref-list><ref id="B9"><mixed-citation xmlns:xlink="http://www.w3.org/1999/xlink" xlink:type="simple">
          <person-group><name name-style="western"><surname>Nartshuk</surname><given-names>EP</given-names></name></person-group> (<year>2010</year>) <article-title>To the knowledge of the grassflies <tp:taxon-name><tp:taxon-name-part taxon-name-part-type="order">Diptera</tp:taxon-name-part></tp:taxon-name>: <tp:taxon-name><tp:taxon-name-part taxon-name-part-type="family">Chloropidae</tp:taxon-name-part></tp:taxon-name> of Greece with description of two new species.</article-title> <source>Acta Biologica Bulgarica</source> <volume>62</volume>(<issue>1</issue>): <fpage>61</fpage>–<lpage>70</lpage>.</mixed-citation></ref></ref-list></tp:taxon-treatment>
