# Supplementary material for: Frit flies of Turkey with descriptions of two new species and new records (Diptera, Chloropidae)
Source: Zookeys. 2017 Apr 10;(667):131–54. doi: 10.3897/zookeys.667.10758 (PMC5523389; doi:10.3897/zookeys.667.10758)
Supplement: XML Treatment for Meromyza samsunensis [file zookeys.667.10758-treatment85.xml]

<!DOCTYPE tp:taxon-treatment
  PUBLIC "-//TaxonX//DTD Taxonomic Treatment Publishing DTD v0 20100105//EN" "tax-treatment-NSO.dtd">
<tp:taxon-treatment xmlns:tp="http://www.plazi.org/taxpub"><tp:treatment-meta><kwd-group><label>Taxon classification</label><kwd><named-content xmlns:xlink="http://www.w3.org/1999/xlink" content-type="kingdom">Animalia</named-content></kwd><kwd><named-content xmlns:xlink="http://www.w3.org/1999/xlink" content-type="order">Diptera</named-content></kwd><kwd><named-content xmlns:xlink="http://www.w3.org/1999/xlink" content-type="family">Chloropidae</named-content></kwd></kwd-group><mixed-citation publication-type="journal"><person-group><name><surname>Kubík</surname><given-names>Štěpán</given-names></name><name><surname>Barták</surname><given-names>Miroslav</given-names></name></person-group><article-title>Frit flies of Turkey with descriptions of two new species and new records (<tp:taxon-name><tp:taxon-name-part taxon-name-part-type="order">Diptera</tp:taxon-name-part></tp:taxon-name>, <tp:taxon-name><tp:taxon-name-part taxon-name-part-type="family">Chloropidae</tp:taxon-name-part></tp:taxon-name>)</article-title><source>Zookeys</source><day>10</day><month>4</month><year>2017</year><volume>2017</volume><issue>667</issue><fpage>131</fpage><lpage>154</lpage><pub-id pub-id-type="doi">10.3897/zookeys.667.10758</pub-id></mixed-citation></tp:treatment-meta><tp:nomenclature><tp:taxon-name>
              <tp:taxon-name-part taxon-name-part-type="genus" reg="Meromyza">Meromyza</tp:taxon-name-part>
              <tp:taxon-name-part taxon-name-part-type="species" reg="samsunensis">samsunensis</tp:taxon-name-part>
              <object-id xmlns:xlink="http://www.w3.org/1999/xlink" content-type="zoobank" xlink:type="simple">http://zoobank.org/F6774AC1-8773-4C3B-9927-A02419668DCA</object-id>
            </tp:taxon-name><tp:taxon-status xmlns:xlink="http://www.w3.org/1999/xlink" xlink:type="simple">sp. n.</tp:taxon-status><xref ref-type="fig" rid="F3">Figs 10–12</xref><xref ref-type="fig" rid="F4">, 13–15</xref><!--PageBreak--></tp:nomenclature><tp:treatment-sec sec-type="Type material"><title>Type material.</title><p>Holotype male, Turkey: Samsun, University campus, 22.vi–4.vii.2014. Holotype is in good condition, abdomen on plastic tags together with the specimen. Paratypes: 2M and 2F same data.</p><fig id="F3" position="float" orientation="portrait"><label>Figure 10–12.</label><caption><p>
                <italic><tp:taxon-name><tp:taxon-name-part taxon-name-part-type="genus" reg="Meromyza">Meromyza</tp:taxon-name-part> <tp:taxon-name-part taxon-name-part-type="species" reg="samsunensis">samsunensis</tp:taxon-name-part></tp:taxon-name></italic> sp. n. (paratype): <bold>10</bold> body lateral view <bold>11</bold> body dorsal view <bold>12</bold> hind femora, lateral (dorsal) view.</p></caption><graphic xmlns:xlink="http://www.w3.org/1999/xlink" xlink:href="zookeys-667-131-g003.jpg" position="float" orientation="portrait" xlink:type="simple" id="oo_130944.jpg"/></fig></tp:treatment-sec><tp:treatment-sec sec-type="diagnosis" id="SECID0EXDCI"><title>Diagnosis.</title><p>Species with black palpus on apical half, first flagellomere 1.5 times as long as wide, red grey microtrichose stripes on scutum and hind femur nearly four times thicker than tibia. <italic><tp:taxon-name><tp:taxon-name-part taxon-name-part-type="genus" reg="Meromyza">Meromyza</tp:taxon-name-part> <tp:taxon-name-part taxon-name-part-type="species" reg="samsunensis">samsunensis</tp:taxon-name-part></tp:taxon-name></italic> has anterior process of postgonite widened laterally forming distinct longitudinal rib; upper half parallel and curved, lower half concave. This character is hardly visible in lateral view (Fig. <xref ref-type="fig" rid="F4">15</xref>). In <italic><tp:taxon-name><tp:taxon-name-part taxon-name-part-type="genus" reg="Meromyza">M.</tp:taxon-name-part> <tp:taxon-name-part taxon-name-part-type="species" reg="femorata">femorata</tp:taxon-name-part></tp:taxon-name></italic>, the anterior process of postgonite is flat, wide and with three to four smooth spinules on the surface (Fig. <xref ref-type="fig" rid="F4">16</xref>).</p><fig id="F4" position="float" orientation="portrait"><label>Figure 13–16.</label><caption><p>
                  <italic><tp:taxon-name><tp:taxon-name-part taxon-name-part-type="genus" reg="Meromyza">Meromyza</tp:taxon-name-part> <tp:taxon-name-part taxon-name-part-type="species" reg="samsunensis">samsunensis</tp:taxon-name-part></tp:taxon-name></italic> sp. n. (holotype): <bold>13</bold> epandrium, posterior view <bold>14</bold> epandrium, lateral view <bold>15</bold> postgonite, lateral view <bold>16</bold> <italic><tp:taxon-name><tp:taxon-name-part taxon-name-part-type="genus" reg="Meromyza">Meromyza</tp:taxon-name-part> <tp:taxon-name-part taxon-name-part-type="species" reg="femorata">femorata</tp:taxon-name-part></tp:taxon-name></italic>: postgonite, lateral view (after Nartshuk and Fedoseeva, 2011).</p></caption><graphic xmlns:xlink="http://www.w3.org/1999/xlink" xlink:href="zookeys-667-131-g004.jpg" position="float" orientation="portrait" xlink:type="simple" id="oo_130945.jpg"/></fig></tp:treatment-sec><tp:treatment-sec sec-type="description" id="SECID0EGGCI"><title>Description.</title><p>
              <italic>Male</italic> (Figs <xref ref-type="fig" rid="F3">10–11</xref>). Ground colour yellow. Frons produced anteriorly, produced region of frons same width of first flagellomere. Ocellar triangle occupying two-thirds of frons, shining, rugose on apical portion and black on ocellar tubercle only, with one row of black interfrontal setae along sides. First flagellomere 1.5 times as long as wide, yellow, darkened on dorsal portion and with long pale setulae. Arista yellow, nearly bare. Genal as wide as first flagellomere. Vibrissal angle obtuse. Palpus black on apical half and yellow basally.</p><p>
              <italic>Thorax</italic>: Scutum with red grey microtrichose stripes, midstripe reaching scutellum and scutellum with small red mark. Pleura with red marks except small black mark on anepisternum. Wing hyaline with whitish yellow veins. Halter whitish yellow. Legs yellow, fore tarsus darkened. Hind femur strongly swollen, nearly four times as thick as tibia (Fig. <xref ref-type="fig" rid="F3">12</xref>).</p><!--PageBreak--><p>
              <italic>Abdomen</italic>: yellow with dark midstripe and small spots on tergites 2–5. Male genitalia (Figs <xref ref-type="fig" rid="F4">13–14</xref>): epandrium yellow, with long curved surstylus evenly covered with small setulae. The upper half of anterior process of postgonite is parallel and curved, lower half concave. Posterior process enlarged (Fig. <xref ref-type="fig" rid="F4">15</xref>).</p><p>
              <italic>Body length</italic> 3.5–4.0 mm.</p></tp:treatment-sec><tp:treatment-sec sec-type="remarks" id="SECID0ELHCI"><title>Remarks.</title><p>New species has elongated first flagellomere. The character is rear in <italic><tp:taxon-name><tp:taxon-name-part taxon-name-part-type="genus" reg="Meromyza">Meromyza</tp:taxon-name-part></tp:taxon-name></italic>, only two species have elongated first flagellomere: <italic><tp:taxon-name><tp:taxon-name-part taxon-name-part-type="genus" reg="Meromyza">Meromyza</tp:taxon-name-part> <tp:taxon-name-part taxon-name-part-type="species" reg="mirabilis">mirabilis</tp:taxon-name-part></tp:taxon-name></italic> Fedoseeeva, 1974 and <italic><tp:taxon-name><tp:taxon-name-part taxon-name-part-type="genus" reg="Meromyza">Meromyza</tp:taxon-name-part> <tp:taxon-name-part taxon-name-part-type="species" reg="longicornis">longicornis</tp:taxon-name-part></tp:taxon-name></italic> (Frey, 1921). <italic><tp:taxon-name><tp:taxon-name-part taxon-name-part-type="genus" reg="Meromyza">Meromyza</tp:taxon-name-part> <tp:taxon-name-part taxon-name-part-type="species" reg="mirabilis">mirabilis</tp:taxon-name-part></tp:taxon-name></italic> has first flagellomere 1.5 times as long as wide (similar to <italic><tp:taxon-name><tp:taxon-name-part taxon-name-part-type="genus" reg="Meromyza">M.</tp:taxon-name-part> <tp:taxon-name-part taxon-name-part-type="species" reg="samsunensis">samsunensis</tp:taxon-name-part></tp:taxon-name></italic> sp. n) but palpus is yellow and stripes on the scutum are brown. <italic><tp:taxon-name><tp:taxon-name-part taxon-name-part-type="genus" reg="Meromyza">Meromyza</tp:taxon-name-part> <tp:taxon-name-part taxon-name-part-type="species" reg="longicornis">longicornis</tp:taxon-name-part></tp:taxon-name></italic> has first flagellomere 2.5 times as long as wide and hind femur 3 times as wide as hind tibia. <italic><tp:taxon-name><tp:taxon-name-part taxon-name-part-type="genus" reg="Meromyza">M.</tp:taxon-name-part> <tp:taxon-name-part taxon-name-part-type="species" reg="samsunensis">samsunensis</tp:taxon-name-part></tp:taxon-name></italic> sp. n is similar to <italic><tp:taxon-name><tp:taxon-name-part taxon-name-part-type="genus" reg="Meromyza">Meromyza</tp:taxon-name-part> <tp:taxon-name-part taxon-name-part-type="species" reg="femorata">femorata</tp:taxon-name-part></tp:taxon-name></italic> Macquart, 1835 in having red stripes on the scutum with median stripe reaching the scutellum, palpus black on apical half, and hind femur strongly swollen. The main difference between both species is in the shape of postgonite.</p></tp:treatment-sec><tp:treatment-sec sec-type="etymology" id="SECID0EFKCI"><title>Etymology.</title><p>the species epithet refers to the location where the holotype was collected (the city of Samsun).</p></tp:treatment-sec></tp:taxon-treatment>
